# Supplementary material for: Knowing your neighbourhood: local ecology and personal experience predict neighbourhood perceptions in Belfast, Northern Ireland
Source: R Soc Open Sci. 2016 Dec 7;3(12):160468. doi: 10.1098/rsos.160468 (PMC5210677; doi:10.1098/rsos.160468)
Supplement: Raw Data [file rsos160468supp5.xlsx]

## Sheet: Raw Data
ID	Date	SOA	SOANum	Depr	Sex	YOB	Age	Age2	AgeCat	PC	YrsNeigh	PrevArea	YrsPrev	Country	Emp	Edu	Rel	LivArr	Mar	NoChi	AFB	CurrPar	Hshld	Car	Inc	CovCos	Conf40	Conf50	Conf60	Conf70	Conf80	Conf90	Health40	Health50	Health60	Health70	Health80	Health90	Pfull	OldAge	NeighLE	IASR	AC	NeighASR	LTLI	WealthPer	Safe	Friends	NLE
2	2015-05-12	BL2	1	1	1	1936	79	6241	2	BT55JY	5			0	5	1	2	0	4	4	24		0	0		3					2	2					2	1	0	0	5	1	2	1	3	3	5	5	79
4	2015-05-12	BL2	1	1	1	1994	21	441	0	BT55JY	1	BT33 0HN	20	0	1	4	4	6	0	0			3	0	3	4	3	3	3	3	2	1	3	3	3	1	1	1	0	1	2	5	0	2	1	4	6	0	79
6	2015-05-12	BL2	1	1	0	1947	68	4624	2	BT55JU	1	PARIS	10	0	5	3	7	0	2	1	43	0	0	1	3	4				1	1	0				2	2	2	0	1	2	4	2	2	1	5	4	1	79
7	2015-05-12	BL2	1	1	0	1966	49	2401	1	BT55LU	1	HILLSBOROUGH	30	0	1	2	7	0	3	1	30	1	0	1	5	4		3	2	0	0	0		3	2	0	0	0	0	1	2	5	1	1	5	4	6	1	79
8	2015-05-12	BL2	1	1	1	1950	65	4225	2	BT55LU	4	BT6	10	0	2	1	3	1	2	2	29	0	0	1	2	2				3	1	0				2	1	0	0	0	4	1	2	3	1	4	5	5	79
9	2015-05-13	BL2	1	1	1	1968	47	2209	1	BT55NT	5			0	2	2	2	3	2	3	23	0	0	2		0		3	3	2	1	0		2	2	1	0	0	0	1	5	5	1	3	1	5	5	5	79
10	2015-05-13	BL2	1	1	1	1956	59	3481	1	BT55NU	3	BT23	10	1	0	4	5	0	0	1	30	1	0	1	0				2	2	2	1			2	2	2	1	0	0	3	1	1	1	1	3	6	5	79
11	2015-05-13	BL2	1	1	1	1951	64	4096	2	BT55NT	4	BT84IS	7	0	5	3	7	5	2	2	27	0	0	1	6	4				2	2	1				3	2	1	0	0	4	1	2	1	1	4	6	6	79
12	2015-05-13	BL2	1	1	0	1972	43	1849	1	BT55NU	3	LONDON	7	0	1	2	7	3	2	2	31	0	0	2	9	4		3	3	3	1	0		3	3	3	3	0	0	1	2	1	1	3	2	3	6	6	79
13	2015-05-13	BL2	1	1	1	1933	82	6724	2	BT55NX	4	SANDHILL	9	0	5	2	2	0	3	3	29	1	0	0	3	4					3	3					2	2	0	1	3	0	2	0	1	4	6	4	79
14	2015-05-13	BL2	1	1	0	1927	88	7744	2	BT55NX	4	Neeshead Park	8	0	5	2	0	7	4	5	33		0	1	3	2						0						0	2	1	3	5	2	1			5	1	79
15	2015-05-13	BL2	1	1	1	1979	36	1296	0	BT55LY	1	BT4	3	3	1	4	7	3	2	4	26	0	0	1	9	2	3	3	3	2	1	0	3	3	3	2	1	0	0	1	4	4	0	3	1	3	6	6	79
16	2015-05-13	BL2	1	1	0	1958	57	3249	1	BT55LY	4	BANGOR	Rest of life	0	1	3	5	1	2	3	32	0	0	2	9	4			3	2	2	0			3	3	1	0	0	0	4	5	1	2	2	5	6	5	79
17	2015-05-20	BL2	1	1	1	1942	73	5329	2	BT55LZ	5			0	5	1	7	0	4	3	21	1	0	0		2					1	0					1	0	0	1	2	1	2	1	1	3	2	4	79
18	2015-05-20	BL2	1	1	1	1973	42	1764	1	BT55LZ	1	BT4	11	0	1	3	2	0	0	0			0	1	6	3		2	2	2	1	1		2	2	1	0	0	0	1	3	5	1	2	4	5	6	4	79
19	2015-05-20	BL2	1	1	0	1986	29	841	0	BT55NA	1	BT18	25	0	1	4	7	3	2	2	26	0	0	2		3	3	2	1	1	1	1	3	2	2	1	0	0	0	0	4	6	0	3	1	4	5	5	79
20	2015-05-20	BL2	1	1	1	1941	74	5476	2	BT55NA	4		2	0	5	1	2	1	2	3	25	1	0	1		4				2	1	0				2	1	0	0	0	5	4	2	3	0	3	5	5	79
21	2015-05-20	BL2	1	1	0	1955	60	3600	2	BT55LY	4	BT5	2	0	5	1	7	1	2	2	27	0	0	2	6	3			3	3	2	0				2	2	2	0	0	5	5	1	3	1	4	5	6	79
22	2015-05-20	BL2	1	1	1	1981	34	1156	0	BT55BB	0	BT57ES	3	0	1	4	7	1	2	0			2	2	7	4	3	3	3	2	1	0	2	2	1	1	1	1	0	0	3	1	0	2	4	5	6	4	79
23	2015-05-20	BL2	1	1	0	1971	44	1936	1	BT55BB	3	BT197BH	33	0	1	4	2	1	2	0			0	2	8	4	3	3	3	2	2	1	3	3	2	2	1	0	0	0	2	5	1	3	1	5	5	2	79
25	2015-05-20	BL2	1	1	0	1973	42	1764	1	BT55LW	1	BT71QZ	3	0	1	4	2	1	2	0			0	2	8	2	3	3	3	2	2	1	3	3	2	1	1	0	0	0	3	2	1	3	2	4	6	3	79
26	2015-05-22	AT3	2	1	0	1929	86	7396	2	BT11 9AZ	5			0	5	1	0	0	4	8	26	0	0	1	4	4						0						0	0	0	4	5	2	3	1	3	6	6	82
27	2015-05-22	AT3	2	1	0	1931	84	7056	2	BT11 9AZ	4	Markets	20	0	5	1	0	0	4	4	32	0	0	1	2	3						1						1	0	0	4	3	2	3	4	3	6	6	82
28	2015-05-23	AT3	2	1	1	1960	55	3025	1	BT119AY	5			0	0	1	7	3	2	8	22	0	0	1		3			3	3	3	1			2	2	1	1	0	0	5	1	1	1	5	4	6	4	82
29	2015-05-23	AT3	2	1	0	1942	73	5329	2	BT119AY	5			0	5	2	0	1	2	2	28	0	0	1	6	3					3	1					3	1	0	0	5	5	2	3	5	3	6	5	82
30	2015-05-23	AT3	2	1	0	1993	22	484	0	BT118BA	5			0	1	4	0	4	0	0			0	2	6	3	2	2	2	2	2	1	2	2	2	1	1	1	0	0	4	2	0	2	3	3	5	2	82
31	2015-05-23	AT3	2	1	1	1962	53	2809	1	BT119BE	5			0	1	2	0	4	0	0			0	1	6	3			3	3	3	3			2	2	2	1	0	0	4	5	1	3	3	3	6	5	82
32	2015-05-23	AT3	2	1	1	1959	56	3136	1	BT119BE	5			0	5	1	0	3	2	4	23	0	0	0					2	2	2	2			2	2	2	2	0	0	4	0	1	1	3	3	5	5	82
34	2015-05-23	AT3	2	1	0	1953	62	3844	2	BT119BE	4	FALLS	40	0	1	1	7	1	2	3	23	0	0	2	4	1				2	2	1							0	1	4	3	2	3	1	3	5	3	82
35	2015-05-23	AT3	2	1	0	1977	38	1444	0	BT119BE	2	KILKENNY	32	0	1	2	0	0	0	0			2	1	1	1	3	3	3	3	3	3	3	3	3	3	3	3	0	0	5	5	0	3	3	1	6	5	82
36	2015-05-23	AT3	2	1	0	1997	18	324	0	BT119BD	5			0	3	1	0	4	0	0			0	2	4	4	2	2	2	2	1	1	3	2	2	1	1	1	0	0	4	4	0	3	3	3	5	5	82
37	2015-05-23	AT3	2	1	0	1978	37	1369	0	BT119BD	2	BT27	4	0	1	4	0	3	2	2	30	0	0	2	8	3	3	3	3	2	1	0	3	3	2	2	1	0	0	0	3	2	0	2	3	4	5	3	82
38	2015-05-25	AT3	2	1	0	1996	19	361	0	BT118GW	1	BT11 (Andy Town)	5	0	0	2	7	4	1	0			2	0	3	2	2	2	2	2	1	1	1	1	1	1	1	1	0	0	4	5	0	3	3	3	4	3	82
39	2015-05-25	AT3	2	1	0	1949	66	4356	2	BT11 8GG	5			0	5	1	7	1	2	2	41	0	2	1	1	2				3	2	1				3	1	0	0	0	3	5	2	3	1	3	6	4	82
40	2015-05-25	AT3	2	1	0	1983	32	1024	0	BT118GW	5			0	1	3	7	4	0	0			0	1			3	3	3	3	1	0	3	3	3	2	1	0	0	1	3	1	0	1	6	6	6	1	82
41	2015-05-25	AT3	2	1	0	1944	71	5041	2	BT11 8GW	4	LENADOON	12	0	5	1	0	1	2	3	24	0	0	1		1					1	1					1	1	0	1	0	5	2	1	3	0	6	5	82
42	2015-05-25	AT3	2	1	0	1995	20	400	0	BT11 8GG	1	BT11 8GR	5	0	1	1	0	4	0	0			2	0		4	3	3	3	3	3	3	3	3	3	3	3	3	0	0	4	6	2	3	4	5	6	6	82
43	2015-05-25	AT3	2	1	0	1955	60	3600	2	BT11 9BS	5			0	1	4	0	1	2	3	22	0	0	2	8	4			3	2	1	1			3	2	1	1	0	0	3	4	1	3	6	4	5	5	82
44	2015-05-26	CL1	5	0	0	1962	53	2809	1	BT14 6LP	3	ARDOYNE	7	0	0	1	0	1	2	0			0	0	3	2			3	2	1	1			2	2	2	1	0	0	4	5	1	4	3	1	6	5	79
45	2015-05-26	CL1	5	0	1	1959	56	3136	1	BT14 6LP	3	ARDOYNE	8	0	0	1	0	2	0	1	12		2	0		2			2	1	0	0			2	2	1	1	0	1	3	1	1	1	1	3	6	6	79
46	2015-05-26	CL1	5	0	0	1982	33	1089	0	BT14 6LQ	1	BT4	6	0	1	3	7	1	0	0			0	1	9	4	3	3	2	2	2	2	3	3	3	3	3	3	0	1	2	5	0	1	5	6	5	4	79
47	2015-05-26	CL1	5	0	0	1980	35	1225	0	BT146LR	4	SPRINGFIELD ROAD	5	0	1	2	7	1	0	0			0	2	7	3	3	3	3	2	1	0	3	3	3	2	1	0	0	0	2	1	0	3	4	5	6	5	79
48	2015-05-26	CL1	5	0	1	1950	65	4225	2	BT14	4	COUNY DOWN	10	4	5	2	0	0	0	0			0	0		2				2	0	0				2	0	0	0	0	4	1	2	1	5	1	5	4	79
49	2015-05-26	CL1	5	0	0	1956	59	3481	1	BT14 6ND	5			0	1	4	0	4	2	3	28	0	0	1	7	4													1		4	1	1	5	5	5	6	6	79
50	2015-05-26	CL1	5	0	0	1992	23	529	0	BT14 6NB	5			0	1	2	0	7	0	0			0	2		4	2	2	1	1	1	0	1	1	0	0	0	0	0	1	4	5	0	3	1	3	2	3	79
51	2015-05-26	CL1	5	0	0	1955	60	3600	2	BT14 6ND	3	ANTRIM ROAD	10	0	5	3	7	3	2	1	35	0	0	2	8	4				1	1	1							0	1	4	5	2	3	1	4	6	5	79
52	2015-05-26	CL1	5	0	1	1938	77	5929	2	BT14 6NE	4	SOUTH BELFAST	8	0	5	2	0	1	2	5	24	0	0	1	3	3					3	1					3	1	0	0	4	1	2	1	1	5	6	4	79
53	2015-05-26	CL1	5	0	0	1992	23	529	0	BT14 6NE	3	BT12	6	0	1	3	0	7	0	0			0	2	9	4	3	3	3	3	3	2	3	3	3	3	2	2	0	1	5	5	0	3	1	3	6	5	79
54	2015-05-26	CL1	5	0	1	1955	60	3600	2	BT14 6ND	5			0	2	3	0	1	2	4	19	0	0	2	7	4			3	3	2	1			3	3	1	0	0	0	5	5	1	3	1	4	6	5	79
55	2015-05-27	CL1	5	0	1	1984	31	961	0	BT14 6HP	1	BT14	4	0	0	1	0	2	0	2	24		4	0	0	3	3	3	3	1	0	0	3	3	1	0	0	0	0	1	1	1	0	1	1	3	4	2	79
56	2015-05-27	CL1	5	0	1	1986	29	841	0	BT14 6HR	1	ARDOYNE	6	0	0	1	7	2	0	3	14		4	0	0	0	3	3	1	0	0	0							0	1	0	1	0	1	3	4	2	4	79
57	2015-05-27	CL1	5	0	1	1994	21	441	0	BT14 6LB	1	BT14	ROL	0	1	2	7	7	0	0			2	1	5	2	3	3	2	1	1	0	2	2	1	1	0	0	0	0	2	5	0	3	1	3	6	5	79
58	2015-05-27	CL1	5	0	1	1981	34	1156	0	BT14 6HS	2	NEWINGTON	15	1	2	1	0	2	0	1	27		2	0	1	2	3	3	3	1	0	0	2	2	1	1	0	0	0	0	1	1	0	1	5	3	5	4	79
59	2015-05-27	CL1	5	0	1	1938	77	5929	2	BT14 6HS	2	MIDSKEGONIELD	10	0	5	4	7	2	3	2	23		4	0	2	1					2	1					2	1	0	1	1	1	2	1	5	3	6	0	79
60	2015-05-27	CL1	5	0	1	1965	50	2500	1	BT14 6JA	4	GREENCASTLE	10	3	2	1	0	2	3	4	22		4	0	0	2			3	2	1	0			3	3	1	0	0	0	3	5	1	3	2	3	6	4	79
61	2015-05-28	CL1	5	0	1	1963	52	2704	1	BT14 6FD	1	BT14 8QA	12	0	0	1	0	0	0	3	21	1	4	0	2	1			2	2	1	0			2	1	1	0	0	0	1	3	1	2	0	3	4	2	79
62	2015-05-28	CL1	5	0	0	1994	21	441	0	BT14 6QS	1	EAST BELFAST	3	3	0	1	7	4	0	1	19		0	0		0	3	3	3	3	3	0	3	3	2	1	0	0	0	1	1	1	0	1	6	2	5	5	79
63	2015-05-28	CL1	5	0	1	1964	51	2601	1	BT14 6QF	4	AUSTRALIA	25	0	1	1	0	3	2	3	30	0	0	1	7	2			3	3	2	1			3	3	1	0	0	0	2	5	1	2	5	4	4	4	79
64	2015-05-28	CL1	5	0	0	1935	80	6400	2	BT14 6QF	1	CROSSGAR, COUNTY DOWN	13	3	5	3	0	0	0	0			2	1	4	3						1						1	0	1	4	5	2	3	1	5	6	2	79
65	2015-05-28	CL1	5	0	1	1947	68	4624	2	BT144 6NB	4	ARDOYNE	rest of life	0	0	0	0	1	2	2	20	0	0	2	2	2				0	0	0				0	0	0	0	1	3	1	2	3	3	2	6	4	79
66	2015-05-28	CL1	5	0	0	1964	51	2601	1	BT14 6NB	4	BT71	19	0	1	4	0	3	1	2	21		0	1	9	2	3	3	2	1	0	0	3	3	2	0	0	0	0	1	3	1	1	3	3	2	4	1	79
67	2015-05-28	CL1	5	0	1	1975	40	1600	1	BT14 6NB	0	BT38 8UN	12	0	1	4	0	3	2	3	26	0	0	2	8	3	3	2	1	1	1	0	3	2	1	1	2	1	0	0	3	5	1	3	3	4	5	3	79
68	2015-05-28	CL1	5	0	0	1982	33	1089	0	BT14 6L2	1	BT36	3	0	1	2	7	3	2	2	28	0	2	2	8	3	0	0	0	0	0	0	2	2	2	2	0	0	0	0	4	5	0	3	1	3	6	1	79
69	2015-05-29	WW3	7	0	1	1992	23	529	0	BT5 5BW	0	BT14 6NX	1	5	0	2	5	4	0	0			0	1		2	3	3	2	2	2	2	3	3	3	3	3	3	0	0	2	5	0	3	1	3	6	5	72
70	2015-05-29	WW3	7	0	0	1950	65	4225	2	BT15 5BH	2	GLASGOW	8	0	0	2	7	0	0	0			0	0	1	2				3	2	1				3	0	0	0	1	2	1	2	3	1	3	5	2	72
71	2015-05-29	WW3	7	0	1	1973	42	1764	1	BT15 5BH	3	TYRONE	18	0	1	3	7	2	3	1	29		0	0	4	2		3	3	2	1	1		3	2	2	1	0	0	0	2	5	1	4	1	3	5	4	72
72	2015-05-29	WW3	7	0	1	1989	26	676	0	BT15 5AH	1	BT15	3	0	3	3	7	3	0	4	21	0	0	0	4	1	3	3	3	2	1	0	2	2	2	2	1	1	0	1	4	3	0	3	1	2	6	1	72
73	2015-05-29	WW3	7	0	0	1975	40	1600	1	BT15 3BY	2	BT15 1EZ	14	0	1	1	0	3	2	5	30	0	4	1	2	0	3	3	3	2	1	1	3	3	3	3	3	3	0	0	2	5	1	3	2	1	5	4	72
74	2015-05-29	WW3	7	0	1	1972	43	1849	1	BT15 3BX	2	BT15 2FE	25	0	0	1	0	1	0	0			0	1	5	2	3	3	3	2	1	0	3	3	2	1	0	0	0	1	2	2	1	2	2	3	6	4	72
75	2015-06-01	WW3	7	0	1	1955	60	3600	2	BT15 2HS	0	GLENGORMLEY	35	0	5	3	0	0	4	3	30		0	1	6	4				3	1	0				2	0	0	0	1	3	5	2	2	5	5	5	1	72
77	2015-06-01	WW3	7	0	1	1980	35	1225	0	BT15 2HT	3	BT15 2PU	22	0	1	1	0	3	2	2	22	0	2	1	3	2	1	1	1	1	1	1	2	2	2	2	1	1	0	0	4	2	0	0	5	3	3	2	72
78	2015-06-01	WW3	7	0	1	1970	45	2025	1	BT15 2HN	1	BT36 7UR	3	0	0	2	5	3	3	1	38		2	0	2	2	2	2	2	2	1	0	2	2	2	2	1	0	0	0	3	4	1	3	4	4	4	2	72
79	2015-06-01	WW3	7	0	1	1986	29	841	0	BT15 2HR	1	BT15 5AW	3	5	1	1	0	1	2	0			2	2	4	2							3	2	1	0	0	0	0	0	1	5	0	3	3	2	4	3	72
80	2015-06-01	WW3	7	0	1	1982	33	1089	0	BT15 2HT	3	BT14	19	3	0	2	0	3	1	2	21	0	4	1	6	1	3	2	1	1	0	0	3	2	2	0	0	0	0	1	3	3	0	2	4	2	4	3	72
81	2015-06-01	WW3	7	0	0	1994	21	441	0	BT15 3AT	3	BT15 3AU	4	0	0	1	0	4	0	0			4	0	1	4	3	3	2	1	0	0	1	0	0	0	0	0	0	1	2	2	1	2	0	1	4	5	72
82	2015-06-01	WW3	7	0	1	1965	50	2500	1	BT15 3AT	1	BT15 5EN	23	0	1	2	0	2	1	3	16	1	4	1	7	4		3	3	3	2	1		3	2	1	1	0	0	0	2	5	1	2	5	5	5	2	72
83	2015-06-01	WW3	7	0	0	1937	78	6084	2	BT15 3AU	4	NEWLODGE	8	0	5	1	7	2	4	5	20		0	1		3					3	2							1	0	4	3	2	2		4	5	2	72
84	2015-06-01	WW3	7	0	1	1974	41	1681	1	BT15 3AX	0	BT15	10	0	2	3	0		0	2	22		4	1		2	3	3	3	3	2	1	2	2	2	2	1	1	0	0	3	4	1	3	4	3	5	1	72
85	2015-06-02	CL2	3	1	0	1972	43	1849	1	BT14 6NX	3	BT13	28	0	1	2	7	0	0	0			0	1	6	4		3	3	3	2	0		3	3	3	2	0	0	0	2	5	1	3	3	4	4	2	79
86	2015-06-02	CL2	3	1	1	1964	51	2601	1	BT14 6NW	3	BT15	1	0	1	1	0	1	1	0			0	1	4	2			3	3	3	2			3	3	3	1	0	0	4	4	1	3	1	3	5	5	79
87	2015-06-02	CL2	3	1	0	1946	69	4761	2	BT14 6NW	5			0	5	2	0	7	2	3	23	0	0	1	3	3				3	0	0				2	0	0	0	0	3	5	2	1	2	2	5	1	79
88	2015-06-02	CL2	3	1	1	1952	63	3969	2	BT14 6NW	4	BALLYHACKAMORE	2	4	2	2	1	2	4	2	32		0	2	4	3				3	3	1				2	2	1	0	1	4	1	2	1	5	4	6	4	79
89	2015-06-02	CL2	3	1	1	1967	48	2304	1	BT14 6NU	4	BT14 6NU	8	0	1	2	4	3	2	2	23	0	0	2	7	3		3	3	3	1	1		3	3	2	2	1	0	0	4	5	1	2	4	3	4	3	79
90	2015-06-02	CL2	3	1	0	1946	69	4761	2	BT14 6NT	4	BT13	35	0	2	2	7	1	2	0			0	2	7	3				1	1	0				1	1	0	3	0		4	2			5	5	3	79
91	2015-06-02	CL2	3	1	0	1943	72	5184	2	BT14	5			0	5	4	0	1	2	2	26	0	0	1	1	3					2	0					0	0	0	1	3	5	2	4	2	4	4	4	79
92	2015-06-02	CL2	3	1	0	1986	29	841	0	BT14 6NS	3	ROI	11	5	1	4	7	7	1	0			0	1	6	4	3	3	3	3	2	1	3	3	2	2	2	1	0	0	4	4	0	3	1	3	5	4	79
93	2015-06-02	CL2	3	1	0	1995	20	400	0	BT14 6NS	5			0	1	2	7	4	0	0			0	2	6	3	3	3	3	3	2	1	2	2	2	1	1	0	0	0	3	3	0	4	5	5	6	5	79
94	2015-06-02	CL2	3	1	0	1997	18	324	0	BT14 6NQ	0	BT15 5EJ	12	0	2,4	2	7	4	0	0			0	2		2	3	3	3	3	2	1	3	3	3	2	1	0	0	0	4	6	0	3	1	3	6	5	79
95	2015-06-03	CL2	3	1	1	1972	43	1849	1	BT14 6NP	1	PARIS	13	5	0	1	7	2	2	4	21	1	2	0	0	2		3	3	3	2	2		2	2	2	2	2	0	0	2	5	1	3	5	5	6	2	79
96	2015-06-03	CL2	3	1	0	1946	69	4761	2	BT14 6NP	3	BT14 6NP	19	0	5	1	0	0	4	4	20		0	1	0	2				3	3	1				2	1	0	0	0	3	5	2	3	1	4	6	5	79
97	2015-06-03	CL2	3	1	0	1944	71	5041	2	BT14 6UH	4	BT15	15	0	5	2	0	1	2	4	21	0	0	1	2	2					3	1					2	0	0	1	4	5	2	3	5	3	6	2	79
98	2015-06-03	CL2	3	1	0	1989	26	676	0	BT14 6NN	1	BT9	3	3	2,3	2	7	1	4	0			0	1	4	3	3	2	2	2	2	1	3	2	2	1	1	1	0	1	4	5	0	3	3	3	6	1	79
99	2015-06-03	CL2	3	1	1	1965	50	2500	1	BT14 7PH	5			0	1	4	0	1	2	0			0	2	8	3	3	3	3	3	3	1	3	3	3	3	3	2	0	0	4	6	1	2	6	4	4	4	79
100	2015-06-03	CL2	3	1	0	1941	74	5476	2	BT14 6NH	4	ARDOYNE	30	0	5	0	0	1	2	7	20	0	0	1	3	2					2	0					2	0	0	0	3	4	2	3	4	4	4	4	79
101	2015-06-03	CL2	3	1	0	1953	62	3844	2	BT14 6NJ	5			0	5	4	0	2	3	4	30		0	1	1	1				3	2	1				3	2	1	1	0		3	2	3	3	1	5	3	79
102	2015-06-03	CL2	3	1	1	1970	45	2025	1	BT14 6LY	3	WHITEHOUSE (NEWTON ABBEY)	5	0	1	4	0	3	2	2	38	0	0	2	9	4		3	3	3	3	3		3	3	2	1	0	0	1	3	5	1	3	1	5	5	4	79
103	2015-06-03	CL2	3	1	1	1991	24	576	0	BT14 7PH	0	BT71 4QH	22	0	2	4	0	3	1	1	23	0	2	0	6	3	2	2	2	1	1	1	2	2	1	1	1	1	0	0	2	5	0	3	3	2	5	3	79
104	2015-06-03	CL2	3	1	0	1956	59	3481	1	BT14 7PH	4	ANDERSONSTOWN	10	0	1	1	7	3	2	7	19	0	0	2	6	2			3	2	0	0			3	2	0	0	0	1	2	5	2	3	5	5	6	5	79
105	2015-06-03	CL2	3	1	1	1980	35	1225	0	BT14 6QU	4	BT9	7	0	1	3	0	2	0	1	29		0	1	7	4	3	3	3	3	2	1	3	3	3	2	1	1	0	0	4	5	0	2	0	6	5	5	79
106	2015-06-04	CR1	6	0	1	1981	34	1156	0	BT13 1ES	2	CASTLEWREA	ROL	0	0	1	4	3	1	1	20	0	4	1	4	3	3	3	3	3	3	2	3	3	3	3	3	2	0	0	2	5	0	3	4	2	6	1	77
107	2015-06-04	CR1	6	0	1	1928	87	7569	2	BT13 1LT	4	BALLYSILAN	28	0	5	1	2	0	4	4	22		4	0		2						3						3	0	0	4	4	2	3	1	3	6	2	77
108	2015-06-04	CR1	6	0	0	1986	29	841	0	BT13 1JY	5			0	1	1	7	7	0	1	28		4	1	0	2	3	3	3	2	2	0	3	3	3	1	1	0	0	0	4	5	0	3	1	3	6	5	77
109	2015-06-04	CR1	6	0	0	1960	55	3025	1	BT13 1NF	5			0	1	1	2	3	2	3	21	0	0	1	5	2			3	3	3	1			3	3	2	1	0	0	4	1	1	3	4	3	5	5	77
110	2015-06-04	CR1	6	0	0	1968	47	2209	1	BT13 1NR	0	RANDALLSTOWN	1	0	1	1	7	3	2	2	25	0	4	1	2	4		3	3	3	3	3		3	3	3	3	3	0	0	4	1	1	2	4	5	6	5	77
111	2015-06-04	CR1	6	0	1	1970	45	2025	1	BT13 1NN	5			0	0	1	2	2	2	1	22	0	0	2	6	1		2	2	2	1	1		0	0	0	0	0	0	1	3	5	1	3	5	3	4	5	77
112	2015-06-04	CR1	6	0	0	1953	62	3844	2	BT13 1QT	5			0	2	0	1	1	2	3	22	0	0	1	5	3				2	1	0				0	0	0	0	1	4	5	2	2	5	4	5	5	77
113	2015-06-07	CR1	6	0	0	1933	82	6724	2	BT13 1ZZ	2	BT13 3AT	50	0	5	1	7	1	1	1	33	1	4	1		2						0						0	0	0	2	1	2	5	5	3	5	1	77
114	2015-06-07	CR1	6	0	0	1940	75	5625	2	BT13 1QD	5			0	5	1	4	1	2	1	33	0	4	0		3					1	0					0	0	0	0	3	5	2	1	5	4	5	6	77
115	2015-06-07	CR1	6	0	0	1950	65	4225	2	BT13 1ND	5			0	0	0	2	0	3	2	28		4	0	4	4				2	1	0				2	1	0	0	0	4	5	2	3	1	5	5	4	77
116	2015-06-07	CR1	6	0	0	1989	26	676	0	BT13 1PD	5			0	1	1	7	7	0	0			5	1	4	2	3	3	2	2	1	0	3	3	2	1	1	0	0	0	1	5	0	1	5	4	5	4	77
118	2015-06-08	CR1	6	0	0	1951	64	4096	2	BT13 3GR	3	BT13 3GR	15	0	5	1	1	0	0	0			0	1	1	3				1	0	0				0	0	0	0	0	2	5	2	3	5	3	5	5	77
119	2015-06-08	CR1	6	0	0	1947	68	4624	2	BT13 3GS	4	NISTULA ST	40	0	2	1	1	3	2	4	27	0	4	1	5	2				3	2	0				3	0	0	0	0	2	5	2	2	3	4	5	4	77
120	2015-06-08	CR1	6	0	1	1987	28	784	0	BT13 3GD	5			0	0	1	7	2	0	3	18		2	0	0	2	3	3	3	3	3	3	3	3	3	3	3	3	0	0	4	3	0	3	5	3	5	5	77
121	2015-06-08	CR1	6	0	0	1989	26	676	0	BT13 1QP	5			0	1	2	7	1	1	0			2	1	6	2	3	3	2	1	0	0	3	3	2	2	1	0	0	1	1	1	0	2	5	3	5	5	77
122	2015-06-08	CR1	6	0	1	1980	35	1225	0	BT13 1PG	0	LYNHURST	10	0	1	1	7	2	0	3	16		4	1	3	1	2	2	2	1	0	0	1	1	1	0	0	0	0	1	3	3	0	4	3	3	5	0	77
123	2015-06-08	CR1	6	0	1	1936	79	6241	2	BT13 1PG	5			0	5	1	3	0	4	2	30		0	0	1	3					3	2					2	1	0	0	2	1	2	1	1	3	4	4	77
124	2015-06-08	CR1	6	0	1	1960	55	3025	1	BT13 1PX	1	BT13	12	0	2	1	1	1	2	2	18	0	2	1	2	2			2	2	1	1			2	2	1	1	0	1	1	5	1	1	5	3	5	1	77
125	2015-06-09	BA3	4	1	1	1946	69	4761	2	BT4 3ER	4	BT4	10	0	2	2	2	1	2	2	32	0	0	1		2													1	0		1	2	2	4	3	4	5	79
126	2015-06-09	BA3	4	1	0	1929	86	7396	2	BT4 3AR	5			0	5	1	5	0	4	0			0	1	3	4						3						3	0	0	4	5	2	2	2	3	5	5	79
127	2015-06-09	BA3	4	1	1	1974	41	1681	1	BT4 3AQ	2	BT4	6	0	1	4	4	1	2	0			0	2	10	4		2	2	2	1	0		2	2	1	1	0	0	1	4	1	1	4	5	5	5	5	79
128	2015-06-09	BA3	4	1	1	1956	59	3481	1	BT4 3AZ	0	WORCESTER	13	0	2	2	7	1	2	0			0	2	8	4			3	3	3	1			1	1	1	0	0	0	3	1	1	3	3	5	5	1	79
129	2015-06-09	BA3	4	1	1	1964	51	2601	1	BT4 3AG	4	CARRICKFERGUS	1	0	1	3	3	3	2	2	28	0	0	2	7	2			3	3	2	1			3	2	2	1	0	0	4	5	1	3	2	3	6	4	79
130	2015-06-09	BA3	4	1	1	1970	45	2025	1	BT4 3BZ	4	COLERAINE	13	0	1	3	4	0	1	0			0	1	7	4		3	3	2	1	0		3	3	2	1	0	0	1	4	1	1	3	2	3	6	1	79
131	2015-06-09	BA3	4	1	1	1987	28	784	0	BT4 3BZ	0	LONDON	2	5	1	3	7	1	2	0			0	2	6	4	3	3	3	2	2	1	3	3	3	2	2	1	0	0	4	5	0	3	1	3	6	1	79
132	2015-06-09	BA3	4	1	1	1983	32	1024	0	BT4 3BW	1	BT7	4	5	1	4	7	1	2	1		0	2	1	6	2	3	3	3	3	3	3	3	3	3	3	3	3	0	0	5	6	0	3	4	4	4	1	79
133	2015-06-09	BA3	4	1	0	1962	53	2809	1	BT4 3BX	3	NORTH ROAD	2	0	1	4	1	3	2	3	36	0	0	1	8	2			2	2	1	0			2	2	1	0	0	1	4	1	1	2	1	3	6	5	79
134	2015-06-09	BA3	4	1	1	1977	38	1444	0	BT4 3BW	3	MALONE	5	1	1	4	0	3	2	2	31	0	0	1	6	2	3	3	3	3	3	2	3	3	3	3	2	1	0	0	4	5	0	2	4	2	4	4	79
135	2015-06-09	BA3	4	1	0	1952	63	3969	2	BT4 3BX	4	BT5	2	0	2	4	5	3	2	4	25	0	0	2	6	4				3	3	1				3	2	2	0	0	3	5	2	2	4	3	5	4	79
136	2015-06-10	BA3	4	1	0	1967	48	2304	1	BT4 2BA	3	DUNDONALL	20	0	1	1	7	3	1	2	30	1	0	1	3	1		3	3	2	0	0		3	3	3	1	0	0	0	2	5	1	1	1	3	6	5	79
137	2015-06-10	BA3	4	1	0	1975	40	1600	1	BT4 2BE	2	PHILIPINES	ROL	5	2	3	5	3	2	1	34	0	2	1	2	3		3	3	3	3	1		3	3	3	3	1	0	0	2	5	1	3	1	4	5	4	79
138	2015-06-10	BA3	4	1	0	1948	67	4489	2	BT4 3DE	1	NEWTOWNARDS	30	0	5	1	7	0	4	3	25		2	1	1	1				1	0	0				0	0	0	0	1	2	4	2	2	1	5	5	4	79
139	2015-06-10	BA3	4	1	0	1955	60	3600	2	BT4 3BD	5			0	1	1	7	3	2	1	29	0	0	2	6	3				3	3	1				3	2	1	0	0	4	1	2	5	4	5	5	5	79
140	2015-06-10	BA3	4	1	1	1965	50	2500	1	BT4 3DG	1	bt7 3dp	47	0	1	2	7	0	3	0			2	1	2	2			3	3	1	0			3	3	2	1	0	0	2	5	1	3	5	3	5	5	79
141	2015-06-10	BA3	4	1	0	1984	31	961	0	BT4 2AD	2	BT4 2AD	2	0	1	5	7	1	2	0			2	1	7	3	3	3	3	3	3	2	3	3	3	3	2	1	0	0	4	5	0	3	3	5	5	1	79
142	2015-06-11	BA3	4	1	0	1930	85	7225	2	BT4 2DR	4	DUBLIN	14	1	5	3	1	1	2	2	28	0	0	2	8	4						2						1	0	0	4	5	2	2	1	4	5	3	79
143	2015-06-11	BA3	4	1	1	1966	49	2401	1	BT4 2DJ	5			0	2	2	7	3	2	2	23	0	0	2	8	3		3	3	2	2	2							0	1	4	1	1	3	3	3	5	3	79
144	2015-06-11	BA3	4	1	1	1933	82	6724	2	BT4 2QU	2	GROOMSPORT	23	0	5	3	1	0	4	3	23		0	0	8	4						1						0	0	0	4	1	2	2	4	3	5	3	79
145	2015-06-11	BA3	4	1	1	1942	73	5329	2	BT4 2QU	4	DUNDONALD	ROL	0	5	3	7	0	0	0			0	1	7	4					3	1					2	1	0	0	4	3	2	3	4	5	4	4	79
146	2015-06-11	BA3	4	1	0	1942	73	5329	2	BT4 2BH	4	BALLYHEAN	7	0	5	1	7	1	1	2	22	1	4	1	2						1	1					0	0	0	0	3	5	2	3	5	3	6	4	79
147	2015-06-11	BA3	4	1	0	1976	39	1521	0	BT4 2BH	3	BT4 2BH	12	0	1	3	7	1	1	0			0	2	8	3	2	2	2	1	1	1	2	2	1	1	1	1	0	1	3	5	0	3	5	4	5	2	79
148	2015-06-11	BA3	4	1	0	1992	23	529	0	BT4 2BH	5			0	1	2	7	4	0	0			0	2	7	2	3	3	2	1	0	0	3	3	1	0	0	0	0	0	2	5	0	4	1	4	5	4	79
149	2015-06-12	SH3	8	0	0	1957	58	3364	1	BT12 5HF	5			0	1	1	7	1	1	3	25	1	4	1	3	4			3	2	0	0			3	2	0	0	0	0	2	5	1	3	4	4	6	5	73
150	2015-06-12	SH3	8	0	0	1982	33	1089	0	BT12 5JA	5			0	0	1	7	1	1	2	21	0	4	0	3	1	3	3	2	1	0	0	3	3	2	1	0	0	0	1	2	5	0	4	5	3	6	6	73
151	2015-06-12	SH3	8	0	1	1966	49	2401	1	bt12 5hz	4	BALLYSILLAN	20	0	1	1	7	2	3	3	20		0	1	2	1		3	3	3	2	0		3	2	1	1	0	0	1	3	1	1	1	1	3	6	6	73
152	2015-06-12	SH3	8	0	0	1961	54	2916	1	BT12 5HX	1	DAGENHAM	9	0	1	1	7	0	3	2	27		4	0	1	2			3	2	1	1			3	2	1	1	0	0	2	5	1	3	3	5	5	4	73
153	2015-06-12	SH3	8	0	1	1952	63	3969	2	BT12 5NE	5			0	2	2	2	1	2	4	21	1	0	1	6	3				3	2	1				3	2	1	0	0	2	5	2	2	5	5	6	3	73
154	2015-06-13	SH3	8	0	1	1976	39	1521	0	BT12 5PT	5			0		1	2	1	2	1	15	1	0	0	5	2	3	3	3	3	3	1							0	0	4	1	0	2	3	5	1	5	73
155	2015-06-13	SH3	8	0	0	1965	50	2500	1	BT12 5PR	5			0	0	1	7	7	0	0			2	1	5	2		3	3	2	0	0		3	3	2	0	0	0	0	3	1	1	3	3	3	5	5	73
156	2015-06-13	SH3	8	0	0	1986	29	841	0	BT12 5PQ	2	CORNWALL	2	0	1	0	7	0	0	0			4	0	8	3	3	3	2	1	0	0	2	2	2	1	0	0	0	1	5	3	0	5	1	3	5	5	73
157	2015-06-13	SH3	8	0	1	1981	34	1156	0	BT12 5PQ	3	BT60	23	0	1	2	4	0	0	0			0	1	3	2	2	2	2	2	1	0	2	2	2	1	1	0	0	0	3	4	0	2	3	3	4	3	73
158	2015-06-13	SH3	8	0	0	1986	29	841	0	BT12 5PN	0	PORTUGAL	ROL	5	1	3	7	1	1	0			2	0	4	4	3	3	2	1	0	0	3	3	2	1	0	0	0	1	2	5	0	1	4	3	5	1	73
159	2015-06-13	SH3	8	0	0	1947	68	4624	2	BT12 5PH	5			0	5	1	2	0	0	0			4	0	3	2				1	1	1				1	1	1	0	1	3	5	2	3	5	2	4	1	73
160	2015-06-13	SH3	8	0	1	1967	48	2304	1	BT12 5PL	1	BALLYMENA	ROL	0	2	2	7	1	1	2	28	1	2	1	6	4		3	3	3	2	1		3	3	2	2	0	1	0		1	1	3	1	3	5	1	73
161	2015-06-13	SH3	8	0	1	1960	55	3025	1	BT12 5PX	5			0	0	1	1	0	3	3	20		4	0	2	1			2	1	1	0			2	1	1	0	0	0	4	1	2	1	2	3	2	6	73
162	2015-06-13	SH3	8	0	1	1965	50	2500	1	BT12 5PX	5			0	1	1	7	2	2	3	23	0	0	1	5	4			3	2	0	0			1	0	0	0	0	1	3	5	1	3	5	5	6	5	73
163	2015-06-15	SH3	8	0	0	1965	50	2500	1	BT12 5NP	5			0	2	1	7	7	3	3	19		4	1	4	0			3	3	1	1			3	3	1	1	0	1	3	5	1	3	5	3	1	1	73
164	2015-06-15	SH3	8	0	0	1949	66	4356	2	BT12 5NP	5			0	5	1	1	2	4	4	20		4	0		2				3	2	0				2	0	0	0	0	2	1	2	3	1	3	5	5	73
165	2015-06-15	SH3	8	0	0	1978	37	1369	0	BT12 5NT	5			0	0	1	7	0	0	1	20		4	1	1	1	3	3	3	2	1	0	3	3	3	3	2	0	0	0	0	5	0	2	5	1	3	1	73
166	2015-06-15	SH3	8	0	1	1989	26	676	0	BT12 5JU	5			0	0	1	7	2	0	2	18		4	1		2	2	2	1	0	0	0	1	1	1	1	1	1	0	1	0	1	0	2	5	3	3	4	73
[truncated: 30 more columns]

## Sheet: Sheet1
Variable	ID	Date	SOA	SOANum	Depr	Sex	YOB	Age	Age2	AgeCat	PC	YrsNeigh	PrevArea	YrsPrev	Country	Emp	Edu	Rel	LivArr	Mar	NoChi	AFB	CurrPar	Hshld	Car	Inc	CovCos	NeighLE	IASR	AC	NeighASR	LTLI	WealthPer	Safe	Friends	Van	AntiS	Viol	Sect	Theft	LossFam	LossJob	Moved	Child	Illness	Crime	WorkLocal	Meetings	CommGroup
Explanation ("" indicates a statemet respodent rated agreement with)	Respondent ID	Date data recorded	Neighbourhood name	Neighbourhood number	Neighbourhood deprivation	Sex	Year of Birth	Age	Age-squared	Age category	Postcode	Years lived in neighbourhood	Previous area lived	Years live in previous area	Country of birth	Employment Status	Highest educational level completed	Religion	Living Arragement	Marital Status	Number of Children	Age of First Child	Child of Current Partner	Housing Tenure	Number of cars in household	Annual household Income (£ 000's)	Does family income cover household costs	Perceived neighbourhood age at death	Sex Ratio of Respondent Day-to-Day Life: Equal men and women	Respondent Age Category	Perceived Neighbourhood Adult Sex Ratio in Respondent's Age Group	Perceived Local Morbidity: "There Are Many People in the Neighbourhood With a Long-Term Limiting Illness"	Perceived Wealth Compared to Other Neighbourhood residents	Perceived Personal Safety: "I Feel Safe in the Neighbourhood"	"There are many people in my neighbourhood I consider to be friends"	How Often Respondent Experienced Problem With Vandalism in Neighbourhood	How Often Respondent Experienced Problem With Antisocial Behaviour in Neighbourhood	How Often Respondent Experienced Problem With Violence in Neighbourhood	How Often Respondent Experienced Problem With Sectarian Threat/Violence in Neighbourhood	How Often Respondent Experienced Problem With Theft/Burglary in Neighbourhood	In Last 12 Months, Experienced Loss of a Family Member	In Last 12 Months, Experienced Loss of Job	In Last 12 Months, Moved House	In Last 12 Months, had a Child	In Last 12 Months, Experienced Personal or Family Serious Illness	In Last 12 Months, Witnessed or been Victim of a Crime	Contact with Local Community: Work locally	Contact with Local Community: Attend residents/council meetings	Contact with Local Community: Community groups
Code Values (where applicable)	-	-	BL2	1	0- Deprived: Bottom third of Belfast SOAs on multiple deprivation rank	0- Male				0- 18-39					0- Northern Ireland	0 - Unemployed	0- Primary school (11 years old)	0- Catholic	0- Alone	0- Single				0- Own	0- 0	0- <5	0- No, costs are considerably higher	0- 60-64	0- Strongly disagree	0- 18-39	0- Many more women	0- Strongly disagree	0- Much less than most	0- Strongly disagree	0- Strongly disagree	0- Not often	0- Not often	0- Not often	0- Not often	0- Not often	0- No	0- No	0- No	0- No	0- No	0- No	0- No	0- No	0- No
			AT3	2	1- Not deprived: Above bottom third	1- Female				1- 40-59					1- Republic of Ireland	1- Employed full-time	1- GCSE (16 yo)	1- Protestant: Church of Ireland	1- With partner	1- Relationship				1- Part own, part rent	1- 1	1- 5-10	1- No, costs are slightly higher	1- 65-69	1- Disagree	1- 40-59	1- More women	1- Disagree	1- Less than most	1- Disagree	1- Disagree	1- Sometimes	1- Sometimes	1- Sometimes	1- Sometimes	1- Sometimes	1- Yes	1- Yes	1- Yes	1- Yes	1- Yes	1- Yes	1- Yes	1- Yes	1- Yes
			CL2	3						2- 60+					2- Scotland	2- Employed part-time	2- A-level (18 yo)	2- Prot: Presbyterian	2- With children only	2- Married				2- Rent: Private	2- 2 or more	2- 10-15	2- Yes, income and costs are similar	2- 70-74	2- Somewhat Disagree	2- 60+	2- Slightly more women	2- Somewhat Disagree	2- Slightly less than most	2- Somewhat Disagree	2- Somewhat Disagree	2- Often	2- Often	2- Often	2- Often	2- Often
			BA3	4											3- England	3- Student full-time	3- Undergraduate level	3- Prot: Methodist	3- Partner and children	3- Separated/divorced				3- Rent: Room of shared house		3- 15-20	3- Yes, with a small surplus	3- 75-79	3- Neither agree nor disagree		3- Equal numbers of both	3- Neither agree nor disagree	3- The same as most	3- Neither agree nor disagree	3- Neither agree nor disagree	3- Very often	3- Very often	3- Very often	3- Very often	3- Very often
			CL1	5											4- Wales	4- Student part-time	4- Graduate or Post-graduate level	4- Other Prot	4- Parents	4- Widowed/Widower				4- Rent: Social housing		4- 20-25	4- Yes, comfortably	4- 80-84	4- Somewhat agree		4- Slightly more men	4- Somewhat agree	4- Slightly more than most	4- Somewhat agree	4- Somewhat agree
			CR1	6											5- Other	5- Retired	5- Other	5- Other	5- Parents and partner/children					5- Rent free		5- 25-30		5- 85-89	5- Agree		5- More men	5- Agree	5- More than most	5- Agree	5- Agree
			WW3	7													6- None	6- Agnostic	6- Shared accommodation							6- 30-40		6- 90+	6- Strongly agree		6- Many more men	6- Strongly agree	6- Much more than most	6- Strongly agree	6- Strongly agree
			SH3	8														7- No religion	7- Other							7- 40-50
																										8- 50-75
																										10- 100-200
																										11- 200+
[truncated: 4 more columns]
